# Supplementary material for: MYCBP interacts with Sakura and Otu and is essential for germline stem cell renewal and differentiation and oogenesis
Source: PLoS Genet. 2025 Dec 1;21(12):e1011792. doi: 10.1371/journal.pgen.1011792 (PMC12677786; doi:10.1371/journal.pgen.1011792)
Supplement: S1 Data — (XLSX) [file pgen.1011792.s011.xlsx]

## Sheet: Fig4BC
Figure 4B
Number of Eggs laid
	mycbp[+/+]	mycbp[null/+]	mycbp[null/null]	mycbp[null/null] + mycbp-EGFP transgene
Replicate 1	102	96	0	111
Replicate 2	98	166	0	89
Replicate 3	153	121	0	149
Figure 4C
Egg hatching rate
	mycbp[+/+]	mycbp[null/+]	mycbp[null/null]	mycbp[null/null] + mycbp-EGFP transgene
Replicate 1	79.4118	76.0417	NA	78.3784
Replicate 2	68.3673	69.8795	NA	65.1685
Replicate 3	66.0131	75.2066	NA	66.443

## Sheet: Fig5DE
Figure 5D
Ratio (%)
	mycbp[+/+]	mycbp[null/+]	mycbp[null/null]	mycbp[null/null] + mycbp-EGFP transgene
Normal	100	100	0	100
Germless	0	0	73.8095	0
Tumorous	0	0	26.1905	0
Figure 5E
Ratio (%)
Number of GSC-like cells	mycbp[+/+]	mycbp[null/+]	mycbp[null/null]	mycbp[null/null] + mycbp-EGFP transgene
<=5	100	100	4.54545	100
6-20	0	0	45.4545	0
21-49	0	0	47.7273	0
>=50	0	0	2.27273	0

## Sheet: Fig7C
Figure 7C
Number of GFP-negative GSC-like cells
FRT82B_Day4	FRT82B, mycbp[null]_Day4	FRT82B_Day7	FRT82B, mycbp[null]_Day7	FRT82B_Day14	FRT82B, mycbp[null]_Day14
2	6	1	10	2	19
2	4	2	6	2	15
2	4	2	7	2	13
3	3	3	10	2	9
2	4	2	5	2	9
2	5	3	4	3	8
2	9	2	8	2	5
	7		8	2	10
			9	2	6
					21
					12

## Sheet: Fig8EG
Figure 8E			Figure 8E
Mean pMad intensity			Mean CycA intensity
FRT82B	FRT82B, mycbp[null]		FRT82B	FRT82B, mycbp[null]
38.446	10.309		34.689	56.775
40.402	13.597		17.835	57.238
29.02	16.392		17.944	43.725
36.403	23.41		12.438	37.781
31.711	16.322		20.041	60.706
25.761	7.092		25.417	36.055
32.961	11.684		32.166	36.243
56.087	3.909		21.529	27.157
38.185	8.062		17.203	31.984
	13.241			49.832
	9.482			41.881
	12.653
	13.832

## Sheet: Fig9BC
Figure 9B				Figure 9C
Number of stage 14 oocytes				Number of eggs laid
y[RNAi]	mycbp[RNAi]			y[RNAi]	mycbp[RNAi]
91	0			136	8
64	0			92	2
91	0			100	11
82	18			74	5
101	21			109	14
92	4
88	7
79	2
55	7
42	61
42	0
55	1
49	3
61	0
75	0
102	1
113	2
75	4
102	21
83	0
29	3
73	0
21	12
81	88
37	2
	0
	2
	3
	11
	12

## Sheet: Fig13B
Figure 13B
Mean Sxl intensity in GSCs
FRT82B	FRT82B, mycbp[null]	FRT82B, sakura[null]
42.211	15.548	10.948
40.792	13.107	10.772
40.215	19.113	16.259
34.592	17.321	6.051
42.043	11.726	8.686
42.567	6.133	9.603
37.572	14.052	17.925
44.57	16.606	11.344
49.816	15.32	9.363
44.952	13.025	8.381
40.806	8.405	13.328

## Sheet: FigS4
Figure S4
Fluorescence intensity
Otu	-	+	-	-	+	+	+	-	-	-	-
Sakura	-	-	+	-	+	-	+	+	+	-	+
MYCBP	-	-	-	+	-	+	+	+	-	+	+
Luciferase	-	-	-	-	-	-	-	+	+	+	+
	2788.67	8848.67	3384.67	2360.67	8557.67	8767.67	8616.67	4201.67	3845.67	3897.67	3518.67
	2674.67	8312.67	2961.67	3941.67	8523.67	8126.67	8589.67	3636.67	4710.67	4075.67	3673.67
	3001.67	8043.67	3773.67	3542.67	7826.67	8010.67	8539.67	3261.67	3747.67	3593.67	4198.67

## Sheet: FigS5B
Figure S5B
Number of progenies
	mycbp[+/+]	mycbp[null/+]	mycbp[null/null]	mycbp[null/null] + mycbp-EGFP transgene
Replicate 1	348	375	318	379
Replicate 2	364	360	404	355
Replicate 3	360	376	376	323
Replicate 4	332	364	318	337
Replicate 5	348	338	287	368

## Sheet: FigS6
Figure 5E
Number of GSC-like cells
mycbp[+/+]	mycbp[null/+]	mycbp[null/null]	mycbp[null/null] + mycbp-EGFP transgene
1	2	4	2
2	2	4	2
2	2	7	2
2	3	7	2
2	2	7	3
2	3	8	2
1	3	8	3
3	3	8	3
3	2	9	2
2	2	10	1
2	2	12	2
3	3	12	2
2	2	12	2
2	2	14	1
2	2	14	2
3	2	14	3
2	3	17	2
3	2	17	2
1	2	17	2
2	3	18	2
2	2	20	2
2	2	20	2
2	3	21	2
2	3	22	2
2	1	22	2
2	1	23	2
1	2	23	2
2	2	23	1
2	2	24	3
1	1	24	3
	1	24	2
		25	2
		28
		29
		33
		33
		35
		35
		39
		40
		45
		47
		49
		52

## Sheet: FigS8
Figure S8
Number of GFP-positive GSC-like cells
FRT82B_Day4	FRT82B, mycbp[null]_Day4	FRT82B_Day7	FRT82B, mycbp[null]_Day7	FRT82B_Day14	FRT82B, mycbp[null]_Day14
1	2	1	3	1	2
2	2	0	3	1	1
1	2	1	1	2	1
2	2	2	2	2	1
1	1	1	3	1	2
1	3	3	2	2	3
2	4	2	0	1	3
	2		2	2	4
			3	3	5
					2
					2
